# Supplementary material for: The trickle-down effect of predictability: Secondary task performance benefits from predictability in the primary task
Source: PLoS One. 2017 Jul 10;12(7):e0180573. doi: 10.1371/journal.pone.0180573 (PMC5503276; doi:10.1371/journal.pone.0180573)
Supplement: S1 Dataset — Soc- social task, thr—threat task, neu- neutral stimulus, non- non-neutral stimulus, ran—random trajectory, semi- semi-predictable trajectory, pred- predictable trajectory. (CSV) [file pone.0180573.s002.csv]

soc_neu_ran	soc_neu_semi	soc_neu_pred	soc_non_ran	soc_non_semi	soc_non_pred	thr_neu_ran	thr_neu_semi	thr_neu_pred	thr_non_ran	thr_non_semi	thr_non_ped
0.66	0.66	0.54	0.55	0.57	0.54	0.54	0.45	0.57	0.57	0.56	0.43
0.55	0.72	0.55	0.5	0.59	0.37	0.72	0.72	0.51	0.58	0.69	0.43
0.76	0.8	0.82	0.79	0.84	0.74	0.92	0.84	0.83	0.89	0.83	0.78
0.71	0.45	0.46	0.56	0.37	0.42	0.75	0.74	0.77	0.6	0.79	0.63
0.73	0.77	0.68	0.77	0.81	0.74	0.69	0.68	0.65	0.56	0.62	0.5
0.57	0.78	0.65	0.65	0.76	0.65	0.82	0.8	0.79	0.76	0.8	0.72
0.64	0.67	0.47	0.69	0.52	0.47	0.54	0.46	0.41	0.48	0.45	0.42
0.78	0.58	0.62	0.5	0.67	0.52	0.78	0.84	0.75	0.64	0.69	0.5
0.73	0.65	0.43	0.72	0.68	0.55	0.59	0.64	0.58	0.65	0.49	0.51
0.78	0.66	0.74	0.74	0.7	0.83	0.72	0.75	0.69	0.67	0.65	0.72
0.74	0.76	0.75	0.71	0.76	0.67	0.87	0.79	0.85	0.81	0.83	0.77
0.86	0.9	0.86	0.82	0.86	0.82	0.83	0.6	0.53	0.58	0.59	0.63
0.74	0.79	0.79	0.81	0.79	0.73	0.79	0.81	0.8	0.85	0.76	0.71
0.85	0.82	0.86	0.79	0.82	0.74	0.85	0.83	0.82	0.8	0.86	0.79
0.87	0.77	0.81	0.85	0.83	0.82	0.62	0.72	0.73	0.68	0.55	0.77
0.81	0.79	0.55	0.75	0.75	0.73	0.8	0.74	0.7	0.76	0.72	0.65
0.49	0.53	0.57	0.58	0.6	0.48	0.72	0.69	0.67	0.57	0.54	0.63
0.88	0.81	0.81	0.88	0.83	0.77	0.75	0.73	0.78	0.73	0.74	0.66
0.76	0.72	0.75	0.65	0.63	0.69	0.6	0.51	0.52	0.55	0.64	0.49
0.41	0.28	0.3	0.35	0.31	0.18	0.55	0.6	0.49	0.48	0.43	0.45
0.79	0.54	0.55	0.48	0.24	0.26	0.69	0.61	0.44	0.35	0.36	0.44
0.78	0.77	0.71	0.76	0.77	0.73	0.87	0.89	0.83	0.82	0.79	0.79
0.47	0.44	0.53	0.4	0.51	0.58	0.51	0.51	0.52	0.55	0.54	0.5
0.61	0.64	0.69	0.58	0.72	0.52	0.76	0.71	0.53	0.71	0.71	0.56
0.73	0.75	0.68	0.57	0.59	0.62	0.66	0.7	0.71	0.61	0.7	0.55
0.71	0.79	0.73	0.75	0.61	0.61	0.72	0.52	0.58	0.72	0.48	0.42
0.62	0.7	0.66	0.61	0.68	0.69	0.46	0.49	0.28	0.33	0.47	0.46
0.56	0.45	0.5	0.42	0.55	0.29	0.36	0.28	0.49	0.3	0.27	0.29
0.39	0.39	0.35	0.27	0.32	0.33	0.38	0.41	0.4	0.32	0.53	0.5
0.44	0.35	0.35	0.43	0.29	0.32	0.5	0.37	0.23	0.52	0.25	0.27
0.72	0.7	0.68	0.73	0.64	0.68	0.71	0.71	0.58	0.6	0.66	0.35
0.63	0.7	0.76	0.62	0.85	0.58	0.9	0.85	0.85	0.7	0.79	0.79
0.55	0.55	0.48	0.57	0.54	0.38	0.73	0.7	0.7	0.36	0.78	0.48
0.59	0.5	0.62	0.54	0.54	0.64	0.45	0.61	0.38	0.6	0.46	0.47
0.76	0.83	0.76	0.59	0.69	0.65	0.69	0.66	0.62	0.65	0.63	0.58
0.82	0.84	0.86	0.85	0.89	0.89	0.82	0.82	0.76	0.74	0.78	0.56
0.71	0.72	0.65	0.68	0.66	0.62	0.74	0.66	0.53	0.57	0.63	0.56
0.22	0.82	0.89	0.7	0.74	0.72	0.88	0.92	0.86	0.87	0.84	0.81
0.72	0.86	0.81	0.86	0.89	0.88	0.65	0.8	0.79	0.73	0.77	0.73
0.3	0.37	0.39	0.29	0.45	0.3	0.56	0.6	0.49	0.54	0.55	0.47
0.8	0.74	0.72	0.76	0.79	0.83	0.32	0.49	0.19	0.5	0.36	0.24
0.57	0.67	0.7	0.64	0.65	0.59	0.68	0.69	0.67	0.63	0.66	0.59
0.78	0.82	0.76	0.77	0.72	0.76	0.8	0.81	0.74	0.77	0.7	0.75
0.92	0.89	0.85	0.86	0.87	0.84	0.9	0.86	0.72	0.8	0.68	0.69
0.46	0.42	0.29	0.49	0.32	0.42	0.78	0.61	0.48	0.56	0.51	0.51
0.79	0.82	0.86	0.87	0.86	0.86	0.76	0.74	0.62	0.72	0.69	0.63
0.85	0.87	0.85	0.8	0.87	0.85	0.86	0.61	0.86	0.77	0.84	0.71
0.74	0.73	0.64	0.78	0.76	0.64	0.69	0.76	0.67	0.65	0.55	0.63
0.66	0.64	0.64	0.7	0.67	0.6	0.8	0.8	0.76	0.76	0.73	0.68
0.72	0.72	0.77	0.7	0.63	0.67	0.68	0.67	0.6	0.7	0.7	0.67
0.73	0.8	0.83	0.85	0.83	0.77	0.77	0.74	0.81	0.73	0.84	0.67
0.72	0.75	0.59	0.76	0.7	0.67	0.68	0.65	0.73	0.74	0.56	0.6
0.76	0.75	0.77	0.73	0.76	0.73	0.66	0.73	0.7	0.62	0.66	0.63
0.51	0.7	0.47	0.54	0.51	0.56	0.54	0.54	0.68	0.61	0.53	0.4
0.68	0.67	0.53	0.61	0.7	0.62	0.76	0.71	0.64	0.76	0.68	0.76
0.88	0.73	0.61	0.55	0.62	0.7	0.77	0.63	0.68	0.93	0.76	0.86
0.82	0.83	0.8	0.82	0.82	0.76	0.87	0.86	0.88	0.81	0.81	0.74
0.55	0.31	0.32	0.56	0.33	0.28	0.39	0.3	0.32	0.4	0.46	0.33
0.74	0.79	0.66	0.73	0.58	0.57	0.56	0.65	0.49	0.7	0.69	0.51
0.67	0.72	0.68	0.72	0.68	0.67	0.65	0.62	0.58	0.51	0.53	0.45
0.88	0.89	0.9	0.89	0.87	0.83	0.77	0.79	0.76	0.7	0.73	0.67
0.81	0.76	0.53	0.73	0.73	0.55	0.86	0.76	0.79	0.76	0.63	0.76
0.61	0.63	0.59	0.72	0.61	0.47	0.7	0.71	0.62	0.71	0.66	0.61
0.49	0.43	0.52	0.5	0.62	0.36	0.54	0.56	0.48	0.42	0.53	0.41
0.87	0.87	0.84	0.8	0.79	0.85	0.74	0.67	0.77	0.66	0.74	0.64
0.66	0.65	0.51	0.48	0.59	0.55	0.8	0.86	0.79	0.8	0.88	0.69
0.56	0.7	0.54	0.68	0.51	0.51	0.61	0.61	0.52	0.52	0.5	0.38
0.74	0.75	0.82	0.7	0.75	0.83	0.92	0.81	0.89	0.8	0.76	0.83
0.69	0.76	0.77	0.76	0.79	0.77	0.74	0.66	0.43	0.69	0.64	0.55
0.72	0.7	0.73	0.68	0.74	0.65	0.79	0.83	0.8	0.75	0.78	0.73
0.15	0.12	0.45	0.08	0.5	0.06	0.55	0.67	0.55	0.36	0.57	0.51
0.66	0.8	0.7	0.63	0.67	0.64	0.63	0.7	0.61	0.63	0.45	0.38
0.72	0.79	0.83	0.78	0.7	0.79	0.66	0.77	0.71	0.64	0.75	0.6
0.5	0.51	0.45	0.37	0.5	0.3	0.39	0.3	0.32	0.39	0.29	0.33
0.81	0.68	0.69	0.84	0.8	0.76	0.83	0.77	0.68	0.65	0.53	0.54
0.88	0.85	0.77	0.84	0.89	0.79	0.7	0.68	0.66	0.5	0.57	0.65
0.88	0.91	0.85	0.82	0.86	0.89	0.86	0.86	0.79	0.73	0.71	0.75
0.83	0.74	0.69	0.8	0.73	0.7	0.55	0.44	0.47	0.48	0.51	0.54
0.81	0.82	0.8	0.79	0.77	0.75	0.78	0.8	0.87	0.79	0.83	0.79
0.69	0.65	0.59	0.69	0.57	0.6	0.74	0.57	0.48	0.62	0.5	0.59
0.76	0.71	0.69	0.81	0.72	0.71	0.84	0.83	0.71	0.8	0.72	0.7
0.85	0.84	0.88	0.86	0.89	0.86	0.84	0.84	0.66	0.81	0.72	0.73
0.71	0.7	0.63	0.64	0.66	0.59	0.67	0.71	0.7	0.61	0.72	0.72
0.86	0.86	0.88	0.85	0.91	0.92	0.71	0.74	0.8	0.74	0.75	0.7
0.78	0.87	0.81	0.78	0.77	0.79	0.77	0.86	0.77	0.75	0.65	0.72
0.85	0.85	0.82	0.76	0.85	0.85	0.97	0.87	0.84	0.92	0.89	0.84
0.84	0.63	0.46	0.68	0.54	0.51	0.42	0.36	0.55	0.52	0.35	0.4
0.78	0.82	0.76	0.68	0.81	0.68	0.75	0.87	0.75	0.84	0.77	0.72
0.42	0.33	0.28	0.39	0.24	0.47	0.19	0.54	0.24	0.77	0.36	0.37
0.64	0.6	0.6	0.64	0.54	0.53	0.69	0.68	0.61	0.59	0.66	0.57
0.71	0.87	0.89	0.84	0.8	0.81	0.5	0.7	0.73	0.76	0.68	0.51
0.74	0.76	0.74	0.72	0.74	0.73	0.77	0.79	0.67	0.73	0.75	0.61
0.64	0.65	0.56	0.6	0.62	0.61	0.52	0.53	0.62	0.63	0.63	0.54
0.43	0.68	0.55	0.53	0.67	0.5	0.76	0.83	0.77	0.7	0.75	0.77
0.74	0.88	0.71	0.72	0.79	0.73	0.73	0.73	0.71	0.76	0.7	0.7
0.71	0.54	0.64	0.59	0.71	0.49	0.64	0.63	0.56	0.56	0.6	0.64
0.64	0.78	0.72	0.68	0.66	0.51	0.69	0.58	0.54	0.69	0.65	0.66
0.93	0.88	0.75	0.92	0.74	0.87	0.93	0.87	0.85	0.8	0.87	0.8
0.58	0.5	0.6	0.5	0.42	0.48	0.55	0.55	0.47	0.39	0.52	0.32
0.85	0.85	0.82	0.82	0.82	0.82	0.7	0.73	0.67	0.73	0.7	0.64
0.63	0.81	0.54	0.75	0.83	0.57	0.7	0.75	0.38	0.55	0.67	0.44
0.77	0.73	0.68	0.71	0.67	0.73	0.79	0.8	0.7	0.7	0.64	0.65
0.17	0.32	0.41	0.44	0.38	0.15	0.64	0.47	0.59	0.62	0.6	0.66
0.54	0.57	0.63	0.58	0.61	0.56	0.49	0.56	0.7	0.35	0.56	0.44
0.61	0.65	0.78	0.71	0.74	0.7	0.73	0.8	0.74	0.77	0.8	0.73
0.65	0.68	0.49	0.74	0.72	0.58	0.75	0.7	0.72	0.65	0.64	0.66
0.56	0.59	0.63	0.71	0.59	0.53	0.52	0.68	0.67	0.56	0.61	0.59
0.82	0.72	0.76	0.87	0.86	0.78	0.89	0.91	0.82	0.76	0.77	0.68
0.5	0.58	0.57	0.54	0.49	0.57	0.63	0.66	0.36	0.57	0.57	0.49
0.76	0.65	0.7	0.59	0.72	0.55	0.69	0.61	0.46	0.58	0.56	0.61
0.8	0.89	0.75	0.82	0.74	0.69	0.65	0.56	0.61	0.51	0.54	0.42
0.73	0.75	0.66	0.76	0.59	0.67	0.75	0.75	0.73	0.67	0.74	0.71
0.77	0.84	0.73	0.69	0.71	0.78	0.55	0.59	0.6	0.46	0.47	0.46
0.77	0.6	0.66	0.71	0.64	0.45	0.77	0.8	0.77	0.73	0.58	0.67
0.71	0.68	0.84	0.72	0.86	0.71	0.78	0.81	0.76	0.72	0.54	0.78
0.64	0.65	0.55	0.53	0.6	0.56	0.58	0.58	0.65	0.51	0.56	0.53
0.89	0.72	0.68	0.86	0.76	0.66	0.83	0.77	0.79	0.75	0.77	0.75
0.61	0.39	0.41	0.53	0.29	0.4	0.7	0.54	0.54	0.62	0.6	0.52
0.85	0.68	0.8	0.8	0.6	0.73	0.76	0.69	0.71	0.72	0.74	0.67
0.68	0.58	0.72	0.69	0.66	0.73	0.8	0.66	0.71	0.73	0.75	0.65
0.8	0.78	0.82	0.75	0.78	0.8	0.73	0.79	0.74	0.78	0.79	0.78
0.69	0.64	0.64	0.79	0.67	0.73	0.44	0.52	0.5	0.5	0.42	0.42
0.87	0.8	0.75	0.78	0.78	0.66	0.84	0.9	0.8	0.83	0.84	0.78
0.63	0.66	0.64	0.7	0.58	0.6	0.71	0.81	0.84	0.83	0.75	0.81
0.75	0.78	0.79	0.85	0.82	0.8	0.68	0.79	0.67	0.68	0.57	0.67
0.76	0.64	0.81	0.75	0.72	0.69	0.84	0.64	0.58	0.78	0.49	0.63
0.83	0.74	0.8	0.62	0.75	0.77	0.59	0.6	0.5	0.66	0.55	0.58
0.92	0.81	0.81	0.88	0.86	0.79	0.89	0.87	0.87	0.87	0.9	0.84
0.92	0.91	0.9	0.92	0.92	0.9	0.91	0.87	0.86	0.75	0.85	0.79
0.88	0.87	0.9	0.88	0.84	0.88	0.83	0.89	0.88	0.83	0.8	0.81
0.62	0.68	0.72	0.65	0.67	0.6	0.72	0.73	0.6	0.71	0.74	0.64
0.57	0.73	0.69	0.64	0.59	0.52	0.77	0.65	0.6	0.67	0.65	0.57
0.84	0.8	0.78	0.79	0.74	0.68	0.78	0.78	0.78	0.78	0.81	0.72
