# Supplementary material for: The trickle-down effect of predictability: Secondary task performance benefits from predictability in the primary task
Source: PLoS One. 2017 Jul 10;12(7):e0180573. doi: 10.1371/journal.pone.0180573 (PMC5503276; doi:10.1371/journal.pone.0180573)
Supplement: S2 Dataset — Soc- social task, thr—threat task, neu- neutral stimulus, non- non-neutral stimulus, ran—random trajectory, semi- semi-predictable trajectory, pred- predictable trajectory. (CSV) [file pone.0180573.s003.csv]

soc_neu_ran	soc_neu_semi	soc_neu_pred	soc_non_ran	soc_non_semi	soc_non_pred	thr_neu_ran	thr_neu_semi	thr_neu_pred	thr_non_ran	thr_non_semi	thr_non_ped
0.65	0.58	0.48	0.48	0.57	0.51	0.52	0.44	0.52	0.53	0.52	0.45
0.64	0.73	0.5	0.52	0.54	0.37	0.7	0.75	0.55	0.58	0.66	0.45
0.85	0.86	0.83	0.79	0.85	0.77	0.97	0.9	0.83	0.94	0.86	0.73
0.66	0.5	0.44	0.53	0.38	0.39	0.78	0.7	0.7	0.62	0.72	0.61
0.8	0.74	0.64	0.81	0.76	0.7	0.67	0.64	0.61	0.51	0.57	0.5
0.53	0.69	0.58	0.59	0.66	0.55	0.72	0.71	0.65	0.61	0.69	0.62
0.64	0.67	0.5	0.63	0.47	0.43	0.49	0.41	0.36	0.41	0.33	0.4
0.7	0.54	0.56	0.47	0.61	0.48	0.85	0.88	0.72	0.62	0.76	0.5
0.79	0.69	0.48	0.71	0.7	0.57	0.66	0.63	0.56	0.81	0.53	0.55
0.84	0.73	0.79	0.77	0.85	0.91	0.77	0.76	0.68	0.68	0.66	0.7
0.71	0.74	0.7	0.66	0.73	0.62	0.84	0.75	0.79	0.76	0.77	0.69
0.87	0.92	0.85	0.8	0.87	0.81	0.83	0.61	0.6	0.69	0.6	0.6
0.68	0.77	0.74	0.73	0.78	0.69	0.74	0.81	0.8	0.84	0.75	0.68
0.85	0.79	0.81	0.79	0.76	0.69	0.83	0.76	0.78	0.79	0.78	0.75
0.84	0.73	0.77	0.8	0.8	0.76	0.74	0.74	0.69	0.68	0.58	0.75
0.74	0.76	0.57	0.78	0.65	0.68	0.78	0.73	0.67	0.68	0.68	0.65
0.49	0.5	0.55	0.55	0.53	0.48	0.65	0.55	0.58	0.45	0.44	0.6
0.89	0.78	0.77	0.85	0.79	0.73	0.73	0.69	0.72	0.72	0.69	0.65
0.84	0.72	0.74	0.68	0.6	0.69	0.59	0.5	0.5	0.56	0.57	0.46
0.4	0.31	0.3	0.4	0.33	0.19	0.55	0.61	0.49	0.52	0.43	0.44
0.77	0.54	0.55	0.48	0.26	0.28	0.68	0.59	0.44	0.36	0.37	0.42
0.79	0.79	0.68	0.77	0.79	0.73	0.86	0.87	0.84	0.82	0.8	0.81
0.69	0.51	0.57	0.57	0.66	0.61	0.57	0.58	0.55	0.71	0.57	0.54
0.52	0.57	0.6	0.52	0.53	0.49	0.71	0.66	0.56	0.63	0.7	0.55
0.62	0.63	0.59	0.52	0.51	0.55	0.53	0.68	0.65	0.61	0.64	0.57
0.6	0.7	0.67	0.67	0.58	0.54	0.71	0.46	0.57	0.66	0.45	0.39
0.57	0.63	0.6	0.56	0.65	0.57	0.3	0.42	0.25	0.26	0.35	0.27
0.46	0.41	0.46	0.34	0.51	0.27	0.17	0.28	0.34	0.25	0.18	0.17
0.35	0.38	0.33	0.24	0.24	0.3	0.32	0.31	0.35	0.24	0.43	0.37
0.37	0.3	0.31	0.37	0.26	0.28	0.4	0.28	0.21	0.49	0.21	0.25
0.68	0.61	0.61	0.68	0.59	0.61	0.74	0.68	0.52	0.52	0.62	0.36
0.77	0.69	0.69	0.74	0.75	0.57	0.95	0.81	0.84	0.84	0.79	0.78
0.56	0.49	0.48	0.54	0.49	0.38	0.65	0.62	0.62	0.35	0.66	0.44
0.59	0.55	0.61	0.54	0.59	0.64	0.49	0.61	0.39	0.6	0.44	0.43
0.83	0.78	0.69	0.6	0.69	0.62	0.64	0.63	0.56	0.61	0.56	0.53
0.9	0.9	0.93	0.9	0.87	0.88	0.8	0.82	0.74	0.68	0.77	0.56
0.54	0.58	0.54	0.57	0.49	0.47	0.63	0.55	0.5	0.57	0.52	0.48
0.84	0.8	0.79	0.68	0.85	0.84	0.95	0.98	0.91	0.89	0.82	0.92
0.76	0.82	0.79	0.86	0.85	0.84	0.62	0.78	0.72	0.71	0.75	0.67
0.25	0.36	0.39	0.3	0.45	0.3	0.57	0.51	0.46	0.43	0.5	0.43
0.86	0.84	0.7	0.81	0.82	0.82	0.43	0.46	0.24	0.46	0.4	0.23
0.63	0.64	0.67	0.59	0.6	0.56	0.65	0.67	0.65	0.61	0.66	0.58
0.73	0.75	0.67	0.71	0.68	0.77	0.84	0.83	0.7	0.79	0.69	0.73
0.91	0.9	0.85	0.89	0.87	0.85	0.85	0.84	0.65	0.74	0.69	0.67
0.46	0.41	0.28	0.5	0.26	0.4	0.72	0.53	0.56	0.54	0.45	0.47
0.83	0.76	0.83	0.86	0.81	0.84	0.78	0.71	0.6	0.73	0.69	0.64
0.94	0.93	0.93	0.92	0.92	0.91	0.9	0.77	0.82	0.76	0.79	0.73
0.7	0.68	0.61	0.73	0.72	0.64	0.68	0.7	0.63	0.61	0.52	0.61
0.64	0.59	0.58	0.67	0.62	0.54	0.77	0.78	0.71	0.84	0.71	0.72
0.74	0.72	0.65	0.67	0.58	0.62	0.65	0.6	0.56	0.69	0.62	0.62
0.85	0.84	0.81	0.86	0.8	0.75	0.79	0.74	0.75	0.81	0.81	0.68
0.73	0.69	0.59	0.75	0.71	0.66	0.65	0.61	0.65	0.74	0.55	0.58
0.76	0.75	0.72	0.75	0.73	0.71	0.6	0.65	0.61	0.58	0.59	0.58
0.51	0.67	0.52	0.54	0.51	0.59	0.6	0.55	0.59	0.6	0.55	0.41
0.78	0.64	0.57	0.63	0.68	0.53	0.72	0.65	0.54	0.71	0.59	0.73
0.85	0.76	0.63	0.59	0.57	0.65	0.83	0.89	0.81	0.98	0.85	0.9
0.72	0.82	0.78	0.78	0.82	0.73	0.84	0.88	0.81	0.79	0.8	0.67
0.48	0.29	0.31	0.46	0.31	0.29	0.32	0.28	0.31	0.36	0.38	0.31
0.7	0.75	0.64	0.65	0.6	0.55	0.58	0.59	0.45	0.66	0.61	0.49
0.66	0.69	0.66	0.68	0.64	0.66	0.59	0.56	0.56	0.5	0.49	0.44
0.92	0.95	0.88	0.91	0.84	0.77	0.81	0.77	0.76	0.74	0.75	0.63
0.78	0.73	0.55	0.72	0.7	0.56	0.88	0.75	0.81	0.74	0.7	0.76
0.55	0.62	0.54	0.65	0.54	0.45	0.68	0.66	0.61	0.62	0.61	0.55
0.61	0.5	0.6	0.5	0.6	0.4	0.52	0.53	0.43	0.42	0.5	0.4
0.86	0.85	0.81	0.86	0.84	0.84	0.78	0.68	0.72	0.6	0.7	0.59
0.6	0.58	0.43	0.45	0.53	0.53	0.89	0.9	0.79	0.8	0.91	0.75
0.52	0.64	0.51	0.64	0.46	0.49	0.62	0.59	0.5	0.55	0.51	0.36
0.74	0.72	0.78	0.77	0.66	0.78	0.75	0.76	0.88	0.83	0.78	0.89
0.71	0.78	0.73	0.76	0.8	0.77	0.68	0.66	0.46	0.68	0.64	0.53
0.79	0.81	0.73	0.74	0.76	0.65	0.92	0.92	0.84	0.88	0.86	0.75
0.69	0.56	0.6	0.38	0.55	0.37	0.73	0.82	0.57	0.47	0.62	0.56
0.56	0.72	0.6	0.59	0.58	0.58	0.63	0.8	0.55	0.66	0.42	0.37
0.71	0.77	0.83	0.77	0.72	0.73	0.69	0.68	0.64	0.61	0.68	0.56
0.5	0.49	0.46	0.35	0.47	0.32	0.36	0.26	0.31	0.37	0.28	0.29
0.81	0.68	0.72	0.8	0.78	0.67	0.87	0.78	0.71	0.69	0.64	0.59
0.89	0.93	0.77	0.93	0.91	0.79	0.75	0.68	0.7	0.65	0.56	0.67
0.95	0.97	0.91	0.9	0.9	0.94	0.85	0.85	0.74	0.69	0.71	0.68
0.86	0.76	0.66	0.8	0.72	0.7	0.54	0.43	0.46	0.49	0.42	0.49
0.77	0.75	0.77	0.72	0.73	0.7	0.79	0.8	0.82	0.78	0.81	0.74
0.66	0.63	0.55	0.59	0.57	0.54	0.68	0.5	0.42	0.52	0.45	0.51
0.68	0.74	0.68	0.79	0.69	0.7	0.82	0.83	0.72	0.79	0.76	0.7
0.89	0.95	0.98	0.93	0.95	0.93	0.77	0.84	0.84	0.76	0.82	0.72
0.69	0.68	0.59	0.63	0.6	0.55	0.66	0.65	0.63	0.61	0.68	0.62
0.91	0.91	0.82	0.9	0.94	0.94	0.67	0.68	0.75	0.68	0.68	0.62
0.81	0.83	0.76	0.76	0.75	0.72	0.73	0.8	0.74	0.75	0.69	0.64
0.83	0.84	0.82	0.82	0.81	0.79	0.96	0.95	0.87	0.93	0.89	0.88
0.88	0.62	0.54	0.75	0.63	0.57	0.61	0.37	0.62	0.58	0.36	0.4
0.78	0.84	0.78	0.77	0.85	0.72	0.82	0.9	0.77	0.85	0.76	0.69
0.54	0.27	0.3	0.41	0.35	0.35	0.87	0.85	0.85	0.89	0.74	0.85
0.63	0.58	0.56	0.59	0.52	0.48	0.67	0.62	0.56	0.54	0.61	0.54
0.82	0.87	0.92	0.87	0.81	0.8	0.65	0.71	0.73	0.8	0.7	0.52
0.7	0.72	0.69	0.68	0.74	0.67	0.76	0.75	0.59	0.7	0.71	0.53
0.64	0.72	0.67	0.71	0.66	0.76	0.48	0.47	0.57	0.58	0.58	0.57
0.44	0.62	0.5	0.46	0.63	0.47	0.76	0.8	0.73	0.67	0.7	0.72
0.73	0.88	0.72	0.72	0.79	0.73	0.76	0.77	0.72	0.74	0.68	0.71
0.76	0.6	0.65	0.62	0.66	0.51	0.57	0.55	0.57	0.53	0.54	0.54
0.61	0.72	0.72	0.68	0.61	0.48	0.67	0.55	0.49	0.59	0.59	0.58
0.95	0.97	0.88	0.95	0.87	0.93	0.97	0.9	0.89	0.85	0.87	0.81
0.54	0.48	0.53	0.49	0.42	0.46	0.54	0.5	0.45	0.47	0.45	0.35
0.87	0.87	0.8	0.82	0.87	0.84	0.71	0.72	0.68	0.71	0.7	0.61
0.72	0.82	0.53	0.67	0.84	0.55	0.61	0.7	0.38	0.48	0.56	0.41
0.73	0.74	0.65	0.73	0.68	0.69	0.79	0.77	0.66	0.67	0.64	0.61
0.15	0.31	0.37	0.38	0.37	0.17	0.61	0.58	0.65	0.59	0.67	0.68
0.5	0.54	0.57	0.54	0.55	0.53	0.48	0.53	0.6	0.36	0.52	0.4
0.5	0.59	0.7	0.65	0.64	0.58	0.85	0.9	0.77	0.74	0.86	0.78
0.65	0.64	0.5	0.68	0.66	0.56	0.7	0.68	0.68	0.59	0.61	0.59
0.47	0.52	0.54	0.63	0.52	0.5	0.47	0.63	0.65	0.52	0.59	0.54
0.78	0.75	0.8	0.8	0.85	0.87	0.95	0.96	0.81	0.83	0.83	0.74
0.42	0.44	0.48	0.51	0.49	0.49	0.58	0.6	0.36	0.51	0.56	0.46
0.76	0.6	0.66	0.57	0.69	0.52	0.59	0.57	0.22	0.45	0.41	0.47
0.85	0.95	0.81	0.83	0.72	0.72	0.7	0.53	0.62	0.48	0.52	0.43
0.6	0.77	0.64	0.76	0.56	0.68	0.72	0.76	0.65	0.64	0.68	0.7
0.95	0.85	0.83	0.76	0.76	0.85	0.5	0.46	0.54	0.43	0.46	0.43
0.78	0.64	0.64	0.72	0.67	0.49	0.75	0.77	0.73	0.69	0.55	0.67
0.78	0.61	0.84	0.75	0.84	0.7	0.84	0.81	0.77	0.71	0.56	0.79
0.55	0.57	0.49	0.47	0.52	0.5	0.6	0.58	0.6	0.51	0.54	0.51
0.9	0.73	0.67	0.82	0.78	0.67	0.84	0.76	0.76	0.73	0.77	0.75
0.56	0.32	0.37	0.51	0.29	0.4	0.66	0.51	0.5	0.55	0.58	0.5
0.81	0.75	0.81	0.82	0.59	0.74	0.76	0.67	0.72	0.64	0.73	0.6
0.65	0.57	0.65	0.64	0.62	0.66	0.76	0.65	0.67	0.73	0.7	0.62
0.71	0.71	0.73	0.7	0.72	0.74	0.67	0.72	0.66	0.67	0.73	0.68
0.74	0.66	0.63	0.8	0.67	0.71	0.47	0.51	0.48	0.51	0.41	0.42
0.81	0.7	0.65	0.63	0.69	0.57	0.8	0.91	0.81	0.78	0.77	0.72
0.74	0.67	0.6	0.66	0.55	0.54	0.81	0.78	0.81	0.86	0.8	0.8
0.86	0.81	0.8	0.89	0.84	0.88	0.7	0.73	0.65	0.67	0.57	0.64
0.73	0.69	0.75	0.72	0.67	0.62	0.91	0.78	0.7	0.86	0.63	0.69
0.82	0.79	0.79	0.63	0.75	0.76	0.56	0.54	0.44	0.6	0.48	0.51
0.89	0.83	0.79	0.87	0.86	0.81	0.83	0.86	0.88	0.88	0.89	0.8
0.96	0.95	0.96	0.96	0.95	0.93	0.92	0.85	0.92	0.82	0.85	0.79
0.94	0.9	0.95	0.91	0.91	0.91	0.94	0.89	0.9	0.9	0.89	0.83
0.61	0.65	0.66	0.62	0.63	0.56	0.75	0.76	0.61	0.75	0.77	0.64
0.52	0.7	0.63	0.58	0.53	0.47	0.69	0.56	0.54	0.61	0.55	0.5
0.86	0.77	0.7	0.73	0.68	0.58	0.76	0.78	0.67	0.8	0.74	0.64
