# Supplementary material for: The trickle-down effect of predictability: Secondary task performance benefits from predictability in the primary task
Source: PLoS One. 2017 Jul 10;12(7):e0180573. doi: 10.1371/journal.pone.0180573 (PMC5503276; doi:10.1371/journal.pone.0180573)
Supplement: S3 Dataset — Soc- social task, thr—threat task, neu- neutral stimulus, non- non-neutral stimulus, ran—random trajectory, semi- semi-predictable trajectory, pred- predictable trajectory. (CSV) [file pone.0180573.s004.csv]

soc_neu_ran	soc_neu_semi	soc_neu_pred	soc_non_ran	soc_non_semi	soc_non_pred	thr_neu_ran	thr_neu_semi	thr_neu_pred	thr_non_ran	thr_non_semi	thr_non_ped
0.7	0.63	0.5	0.65	0.64	0.55	0.59	0.5	0.57	0.59	0.59	0.52
0.59	0.72	0.52	0.52	0.66	0.43	0.75	0.74	0.58	0.58	0.66	0.45
0.73	0.77	0.78	0.73	0.83	0.74	0.88	0.81	0.79	0.85	0.8	0.7
0.71	0.52	0.47	0.56	0.44	0.44	0.72	0.74	0.79	0.62	0.82	0.64
0.73	0.81	0.65	0.77	0.78	0.73	0.7	0.71	0.63	0.63	0.63	0.52
0.62	0.8	0.62	0.64	0.75	0.61	0.79	0.82	0.72	0.75	0.77	0.7
0.7	0.74	0.49	0.66	0.59	0.52	0.6	0.64	0.53	0.59	0.61	0.47
0.8	0.62	0.61	0.58	0.67	0.57	0.78	0.88	0.74	0.71	0.73	0.55
0.71	0.65	0.44	0.65	0.71	0.48	0.57	0.65	0.53	0.65	0.5	0.55
0.73	0.57	0.72	0.71	0.65	0.76	0.74	0.75	0.67	0.7	0.67	0.73
0.71	0.79	0.67	0.71	0.78	0.62	0.85	0.78	0.79	0.76	0.8	0.67
0.8	0.89	0.79	0.76	0.82	0.72	0.79	0.68	0.59	0.54	0.64	0.6
0.74	0.83	0.74	0.79	0.78	0.74	0.79	0.83	0.78	0.84	0.73	0.66
0.76	0.78	0.78	0.71	0.79	0.67	0.76	0.79	0.77	0.71	0.81	0.71
0.84	0.8	0.78	0.81	0.82	0.74	0.75	0.77	0.7	0.7	0.65	0.7
0.82	0.8	0.54	0.72	0.75	0.69	0.78	0.75	0.69	0.75	0.75	0.65
0.63	0.61	0.61	0.67	0.61	0.46	0.81	0.78	0.67	0.63	0.66	0.63
0.88	0.81	0.75	0.82	0.83	0.68	0.76	0.75	0.75	0.74	0.75	0.64
0.81	0.77	0.76	0.69	0.73	0.67	0.64	0.56	0.55	0.68	0.68	0.54
0.36	0.41	0.33	0.36	0.45	0.23	0.52	0.62	0.49	0.49	0.5	0.5
0.8	0.54	0.52	0.54	0.26	0.31	0.7	0.59	0.43	0.38	0.44	0.43
0.78	0.79	0.63	0.79	0.8	0.72	0.82	0.88	0.76	0.81	0.77	0.75
0.43	0.47	0.53	0.45	0.51	0.5	0.53	0.53	0.52	0.4	0.6	0.56
0.53	0.66	0.69	0.49	0.68	0.55	0.77	0.65	0.56	0.64	0.7	0.59
0.73	0.74	0.65	0.55	0.63	0.64	0.64	0.73	0.64	0.58	0.67	0.51
0.73	0.85	0.73	0.76	0.63	0.57	0.75	0.65	0.59	0.81	0.58	0.45
0.64	0.71	0.67	0.55	0.69	0.7	0.61	0.68	0.44	0.48	0.57	0.49
0.61	0.56	0.53	0.52	0.63	0.32	0.57	0.53	0.61	0.35	0.36	0.3
0.43	0.48	0.51	0.34	0.38	0.4	0.38	0.52	0.45	0.42	0.56	0.48
0.55	0.47	0.48	0.49	0.46	0.43	0.67	0.58	0.38	0.66	0.39	0.38
0.72	0.69	0.64	0.73	0.68	0.64	0.71	0.75	0.58	0.66	0.71	0.36
0.58	0.71	0.73	0.59	0.87	0.61	0.75	0.85	0.79	0.66	0.83	0.81
0.63	0.61	0.53	0.62	0.6	0.44	0.74	0.72	0.69	0.47	0.79	0.52
0.63	0.65	0.62	0.56	0.58	0.61	0.52	0.62	0.43	0.64	0.52	0.5
0.81	0.82	0.74	0.63	0.72	0.7	0.75	0.68	0.53	0.69	0.62	0.57
0.77	0.84	0.79	0.85	0.87	0.81	0.83	0.83	0.72	0.8	0.78	0.54
0.69	0.76	0.68	0.69	0.73	0.67	0.73	0.72	0.55	0.6	0.63	0.53
0.5	0.8	0.82	0.74	0.75	0.7	0.83	0.89	0.86	0.82	0.84	0.79
0.76	0.87	0.73	0.83	0.88	0.8	0.73	0.82	0.73	0.71	0.78	0.67
0.38	0.48	0.45	0.41	0.5	0.37	0.65	0.66	0.57	0.7	0.64	0.56
0.77	0.71	0.72	0.73	0.72	0.78	0.36	0.51	0.26	0.43	0.45	0.31
0.56	0.69	0.69	0.66	0.65	0.55	0.66	0.7	0.64	0.65	0.7	0.6
0.8	0.82	0.76	0.75	0.74	0.72	0.8	0.82	0.74	0.78	0.72	0.73
0.88	0.88	0.8	0.83	0.84	0.83	0.86	0.83	0.68	0.77	0.66	0.66
0.56	0.62	0.41	0.61	0.43	0.56	0.76	0.79	0.56	0.59	0.6	0.64
0.76	0.8	0.85	0.83	0.84	0.83	0.7	0.74	0.62	0.72	0.68	0.59
0.83	0.85	0.79	0.7	0.83	0.8	0.86	0.67	0.83	0.76	0.8	0.67
0.72	0.71	0.63	0.74	0.75	0.63	0.71	0.8	0.62	0.67	0.63	0.65
0.68	0.66	0.65	0.68	0.64	0.58	0.78	0.8	0.69	0.72	0.72	0.65
0.73	0.72	0.71	0.62	0.69	0.65	0.65	0.68	0.58	0.67	0.67	0.7
0.77	0.78	0.77	0.84	0.86	0.74	0.79	0.77	0.78	0.69	0.84	0.71
0.71	0.76	0.63	0.72	0.74	0.61	0.63	0.77	0.73	0.78	0.63	0.6
0.77	0.76	0.72	0.73	0.76	0.65	0.67	0.75	0.65	0.65	0.67	0.61
0.61	0.76	0.57	0.6	0.59	0.62	0.62	0.64	0.67	0.66	0.68	0.43
0.69	0.68	0.47	0.64	0.69	0.59	0.76	0.72	0.63	0.73	0.65	0.71
0.85	0.74	0.65	0.6	0.64	0.69	0.8	0.62	0.72	0.91	0.74	0.79
0.79	0.84	0.76	0.76	0.8	0.71	0.81	0.82	0.85	0.78	0.83	0.72
0.57	0.46	0.38	0.65	0.43	0.37	0.47	0.38	0.4	0.45	0.57	0.41
0.76	0.83	0.65	0.74	0.68	0.52	0.61	0.76	0.5	0.69	0.73	0.46
0.7	0.75	0.64	0.76	0.71	0.65	0.63	0.61	0.57	0.54	0.6	0.46
0.84	0.88	0.85	0.87	0.86	0.78	0.76	0.81	0.65	0.68	0.76	0.61
0.8	0.79	0.63	0.76	0.72	0.57	0.85	0.77	0.75	0.72	0.68	0.71
0.57	0.67	0.59	0.63	0.62	0.49	0.72	0.73	0.62	0.69	0.69	0.53
0.55	0.56	0.5	0.55	0.61	0.37	0.63	0.61	0.5	0.56	0.64	0.45
0.85	0.85	0.78	0.7	0.78	0.79	0.73	0.74	0.76	0.66	0.73	0.6
0.68	0.71	0.63	0.62	0.68	0.61	0.78	0.85	0.78	0.78	0.86	0.67
0.62	0.72	0.61	0.7	0.61	0.56	0.61	0.62	0.51	0.54	0.5	0.49
0.72	0.77	0.74	0.68	0.79	0.75	0.81	0.82	0.86	0.71	0.77	0.81
0.68	0.76	0.71	0.71	0.83	0.76	0.68	0.67	0.48	0.68	0.68	0.53
0.78	0.75	0.81	0.74	0.77	0.74	0.8	0.88	0.81	0.77	0.78	0.78
0.23	0.09	0.48	0.13	0.48	0.14	0.65	0.69	0.55	0.38	0.54	0.51
0.6	0.76	0.7	0.7	0.67	0.66	0.62	0.71	0.6	0.58	0.52	0.4
0.69	0.77	0.78	0.71	0.74	0.72	0.7	0.79	0.73	0.66	0.8	0.59
0.61	0.63	0.52	0.44	0.6	0.4	0.51	0.4	0.39	0.46	0.38	0.39
0.75	0.76	0.71	0.78	0.81	0.71	0.76	0.82	0.65	0.63	0.54	0.57
0.87	0.83	0.7	0.76	0.88	0.75	0.67	0.68	0.66	0.49	0.6	0.64
0.88	0.89	0.85	0.82	0.85	0.84	0.84	0.76	0.75	0.74	0.72	0.7
0.78	0.74	0.65	0.77	0.76	0.61	0.54	0.52	0.5	0.46	0.56	0.53
0.78	0.82	0.75	0.74	0.72	0.7	0.74	0.82	0.78	0.77	0.83	0.72
0.71	0.66	0.56	0.69	0.6	0.54	0.73	0.67	0.59	0.63	0.57	0.66
0.73	0.7	0.67	0.74	0.72	0.67	0.81	0.79	0.74	0.79	0.71	0.61
0.77	0.86	0.83	0.82	0.83	0.78	0.78	0.76	0.5	0.79	0.8	0.69
0.7	0.73	0.53	0.59	0.69	0.58	0.72	0.75	0.68	0.55	0.79	0.69
0.83	0.84	0.87	0.86	0.89	0.88	0.71	0.81	0.79	0.74	0.77	0.72
0.83	0.88	0.81	0.77	0.78	0.77	0.75	0.86	0.76	0.77	0.69	0.73
0.81	0.84	0.79	0.77	0.87	0.77	0.94	0.86	0.82	0.83	0.87	0.79
0.81	0.66	0.49	0.78	0.63	0.59	0.5	0.43	0.58	0.55	0.41	0.43
0.77	0.82	0.74	0.7	0.84	0.7	0.79	0.85	0.75	0.81	0.8	0.73
0.43	0.4	0.46	0.57	0.4	0.61	0.22	0.29	0.29	0.44	0.2	0.4
0.61	0.62	0.52	0.68	0.59	0.5	0.7	0.69	0.59	0.59	0.66	0.56
0.73	0.88	0.88	0.82	0.82	0.79	0.7	0.72	0.7	0.79	0.7	0.58
0.76	0.79	0.67	0.7	0.7	0.68	0.78	0.76	0.65	0.69	0.75	0.59
0.64	0.65	0.54	0.63	0.63	0.6	0.57	0.56	0.59	0.65	0.65	0.53
0.39	0.72	0.54	0.55	0.69	0.49	0.71	0.78	0.74	0.68	0.73	0.68
0.77	0.89	0.72	0.7	0.77	0.69	0.73	0.73	0.71	0.74	0.72	0.71
0.75	0.62	0.62	0.61	0.75	0.48	0.7	0.68	0.57	0.64	0.66	0.57
0.68	0.79	0.72	0.64	0.64	0.54	0.68	0.6	0.6	0.66	0.66	0.62
0.89	0.88	0.72	0.87	0.77	0.8	0.9	0.85	0.78	0.78	0.87	0.73
0.64	0.52	0.53	0.51	0.5	0.47	0.53	0.65	0.52	0.49	0.58	0.37
0.87	0.89	0.78	0.84	0.83	0.79	0.72	0.73	0.7	0.69	0.73	0.6
0.72	0.82	0.56	0.76	0.82	0.63	0.73	0.72	0.51	0.64	0.73	0.45
0.78	0.76	0.7	0.74	0.68	0.72	0.81	0.82	0.67	0.74	0.7	0.64
0.21	0.42	0.48	0.52	0.46	0.23	0.68	0.56	0.61	0.66	0.73	0.64
0.57	0.59	0.57	0.61	0.6	0.47	0.53	0.6	0.64	0.4	0.57	0.42
0.6	0.74	0.76	0.74	0.76	0.69	0.76	0.79	0.68	0.76	0.8	0.73
0.72	0.73	0.49	0.7	0.8	0.57	0.78	0.76	0.69	0.67	0.67	0.68
0.56	0.64	0.58	0.78	0.66	0.54	0.63	0.71	0.61	0.62	0.67	0.61
0.78	0.76	0.75	0.83	0.84	0.66	0.85	0.88	0.76	0.71	0.78	0.71
0.53	0.6	0.58	0.62	0.58	0.56	0.71	0.69	0.49	0.56	0.66	0.47
0.77	0.66	0.7	0.6	0.72	0.54	0.7	0.63	0.42	0.58	0.58	0.52
0.81	0.91	0.82	0.76	0.81	0.76	0.69	0.67	0.64	0.62	0.57	0.48
0.82	0.79	0.66	0.76	0.67	0.6	0.67	0.74	0.73	0.72	0.7	0.67
0.73	0.84	0.78	0.69	0.72	0.74	0.53	0.6	0.67	0.46	0.56	0.49
0.74	0.65	0.59	0.63	0.73	0.42	0.75	0.79	0.72	0.68	0.6	0.65
0.73	0.76	0.81	0.66	0.88	0.75	0.69	0.8	0.71	0.72	0.7	0.72
0.65	0.67	0.61	0.56	0.63	0.56	0.61	0.61	0.56	0.51	0.61	0.47
0.87	0.77	0.67	0.82	0.75	0.63	0.8	0.77	0.77	0.79	0.76	0.7
0.54	0.57	0.52	0.5	0.4	0.49	0.62	0.64	0.56	0.55	0.69	0.52
0.81	0.71	0.74	0.78	0.72	0.73	0.73	0.73	0.67	0.71	0.71	0.59
0.73	0.61	0.67	0.69	0.69	0.64	0.78	0.69	0.7	0.73	0.76	0.65
0.79	0.73	0.74	0.66	0.74	0.69	0.71	0.8	0.65	0.76	0.73	0.72
0.7	0.63	0.64	0.73	0.65	0.64	0.49	0.6	0.52	0.5	0.49	0.45
0.81	0.81	0.73	0.63	0.78	0.65	0.79	0.88	0.75	0.75	0.8	0.69
0.65	0.68	0.65	0.71	0.62	0.58	0.7	0.8	0.79	0.78	0.76	0.77
0.77	0.8	0.75	0.85	0.81	0.78	0.75	0.8	0.68	0.68	0.64	0.68
0.64	0.67	0.77	0.62	0.71	0.68	0.83	0.69	0.65	0.78	0.6	0.66
0.84	0.77	0.76	0.67	0.71	0.69	0.6	0.62	0.49	0.66	0.58	0.55
0.86	0.82	0.79	0.82	0.85	0.75	0.85	0.85	0.83	0.85	0.88	0.78
0.88	0.91	0.85	0.89	0.9	0.86	0.88	0.84	0.79	0.73	0.84	0.71
0.84	0.83	0.86	0.83	0.8	0.83	0.85	0.9	0.84	0.8	0.77	0.76
0.62	0.69	0.68	0.66	0.67	0.6	0.67	0.76	0.59	0.67	0.76	0.59
0.61	0.71	0.65	0.64	0.66	0.51	0.77	0.68	0.63	0.57	0.7	0.54
0.82	0.82	0.81	0.78	0.74	0.69	0.76	0.79	0.76	0.74	0.85	0.65
