# Supplementary material for: The trickle-down effect of predictability: Secondary task performance benefits from predictability in the primary task
Source: PLoS One. 2017 Jul 10;12(7):e0180573. doi: 10.1371/journal.pone.0180573 (PMC5503276; doi:10.1371/journal.pone.0180573)
Supplement: S5 Dataset — (CSV) [file pone.0180573.s006.csv]

d'_social	d'_threat	criterion_social	criterion_threat
1.26	2.03	1.02	0.63
2.68	1.42	0.3	0.33
1.42	0.91	0.33	0.58
2.68	3.29	0.3	0
2.68	3.29	0.3	0
2.03	1.42	0.63	-0.33
2.68	1.42	-0.3	0.33
2.68	1.71	0.3	-0.18
2.03	0.91	0.63	0.58
2.03	2.07	0.63	0
3.29	1.71	0	0.18
1.77	2.68	0.76	0.3
2.32	1.16	0.49	0.46
1.71	2.07	0.18	0
1.06	1.71	0.14	0.18
0.8	1.71	0.27	0.18
3.29	3.29	0	0
1.71	2.07	0.18	0
3.29	3.29	0	0
1.16	1.16	0.46	0.46
2.68	2.32	0.3	0.49
2.32	1.06	0.49	-0.14
2.68	1.71	-0.3	-0.18
2.32	0.77	0.49	0
1.06	1.71	-0.14	0.18
0.51	2.32	-0.13	0.49
1.71	0.91	0.18	0.58
1.71	2.07	0.18	0
3.29	2.07	0	0
1.52	1.52	0.89	0.89
1.71	1.71	-0.18	-0.18
1.06	0.26	0.14	0.26
1.06	1.52	0.14	0.89
1.16	0.51	0.46	0.13
1.35	2.68	0	0.3
0.65	1.77	0.71	0.76
1.71	2.68	0.18	0.3
0.65	1.52	0.71	0.89
1.16	2.07	0.46	0
1.71	0.8	0.18	0.27
2.32	2.68	0.49	-0.3
3.29	2.68	0	0.3
0.77	2.03	0	0.63
1.42	1.77	0.33	0.76
1.06	0.65	0.14	0.71
1.06	2.07	0.14	0
0.29	0.61	0.53	1.34
2.03	0.91	0.63	0.58
2.68	2.07	0.3	0
3.29	2.68	0	-0.3
1.06	2.07	0.14	0
1.16	2.03	0.46	0.63
1.26	2.03	1.02	0.63
1.16	0.91	0.46	0.58
2.07	2.07	0	0
0	0.36	0.67	0.86
1.71	3.29	-0.18	0
2.32	2.32	0.49	0.49
2.32	2.03	0.49	0.63
1.06	1.42	-0.14	-0.33
0.8	1.35	0.27	0
1.77	2.68	0.76	0.3
2.68	2.32	0.3	0.49
2.07	1.42	0	0.33
2.68	1.06	-0.3	0.14
2.03	1.77	0.63	0.76
1.16	2.03	0.46	0.63
2.07	2.32	0	0.49
2.32	1.77	0.49	0.76
1.77	0.91	0.76	0.58
0	0.55	0.67	0.4
1.16	2.03	0.46	0.63
1.52	1.52	0.89	0.89
1.42	2.68	-0.33	-0.3
2.68	1.35	0.3	0
0.65	1.71	0.71	0.18
1.26	0.8	1.02	0.27
1.35	1.71	0	0.18
3.29	2.03	0	0.63
2.32	2.03	0.49	0.63
1.06	0.8	-0.14	-0.27
1.42	0.77	0.33	0
2.03	1.42	0.63	0.33
1.71	2.68	0.18	-0.3
2.32	2.68	0.49	-0.3
3.29	0.65	0	0.71
1.42	1.52	0.33	0.89
2.03	1.16	0.63	0.46
1.16	0.97	0.46	1.16
1.52	2.32	0.89	0.49
0.51	2.68	0.13	-0.3
0.91	2.32	0.58	0.49
1.42	1.42	0.33	0.33
1.35	2.07	0	0
1.71	2.68	0.18	0.3
1.52	1.77	0.89	0.76
2.32	2.03	0.49	0.63
0.36	1.71	0.86	0.18
2.68	2.68	0.3	-0.3
1.52	1.77	0.89	0.76
0.26	1.35	0.26	0
2.03	2.32	0.63	-0.49
3.29	1.42	0	0.33
2.32	1.42	-0.49	0.33
2.68	0.51	-0.3	-0.13
2.68	1.77	0.3	0.76
3.29	2.07	0	0
0.61	0.65	1.34	0.71
2.07	2.68	0	0.3
2.68	1.71	0.3	0.18
1.77	2.68	0.76	0.3
0.97	0.36	1.16	0.86
2.03	1.42	0.63	0.33
2.68	1.77	0.3	0.76
1.71	1.71	0.18	0.18
3.29	2.32	0	0.49
1.16	1.42	0.46	0.33
1.71	2.03	0.18	0.63
0.65	1.16	0.71	0.46
3.29	2.32	0	0.49
1.42	2.68	0.33	0.3
0.8	1.71	0.27	-0.18
2.68	2.68	0.3	0.3
2.32	2.03	0.49	0.63
2.03	2.07	-0.63	0
1.71	0.65	0.18	0.71
2.03	2.68	0.63	-0.3
2.07	1.42	0	0.33
0.8	2.07	0.27	0
2.32	1.06	0.49	0.14
1.35	1.06	0	0.14
2.32	0.8	0.49	0.27
0.55	1.42	0.4	0.33
