# Supplementary material for: The trickle-down effect of predictability: Secondary task performance benefits from predictability in the primary task
Source: PLoS One. 2017 Jul 10;12(7):e0180573. doi: 10.1371/journal.pone.0180573 (PMC5503276; doi:10.1371/journal.pone.0180573)
Supplement: S6 Dataset — (CSV) [file pone.0180573.s007.csv]

random_trajectory	semi-predictable trajectory	predictable trajectory
0.54	0.45	0.5
0.75	0.63	1
0.42	0.25	0.75
1	0.88	1
0.84	0.71	0.84
0.88	0.67	1
0.88	0.9	1
0.71	0.25	0.75
0.75	0.67	0.88
0.84	1	0.9
0.3	0.5	1
0.75	0.38	0.71
1	0.63	1
0.71	0.75	0.9
0.5	0.67	0.92
1	1	1
0.84	1	0.75
1	1	1
0.75	0.35	1
0.88	0.88	0.88
0.9	0.59	0.88
1	0.88	1
0.75	0.5	1
0.9	1	0.55
0.88	1	0.58
0.63	0.8	0.38
1	1	0.75
1	1	0.84
0.84	0.9	1
0.35	1	0.59
0.44	0.63	1
0.84	0.74	1
0.5	0.43	0.34
1	0.34	0.88
0.59	0.84	0.63
0.75	0.75	1
1	0.84	1
0.65	0.17	0.84
0.34	0.63	0.63
0.67	0.59	0.3
0.84	0.84	0.5
0.13	0.29	0.25
0.37	0.63	1
0.84	0.9	1
1	1	1
0.88	0.67	0.9
0.54	0.5	0.71
0.67	0.5	0.45
0.71	1	1
0.29	0.17	0.13
0.5	1	1
0.75	0.5	0.75
0.75	0.84	0.9
0.38	1	0.63
0.53	0.84	1
0.88	0.75	0.92
0.84	0.88	0.63
0.5	0.9	1
0.42	0.55	0.88
0.17	0.84	0.64
0.75	1	0.71
0.67	0.75	0.68
0.59	0.54	0.42
0.25	0.38	0.29
0.67	0.67	0.5
1	0.75	1
1	0.9	0.5
0.43	0.5	0.84
0.42	0.38	0.54
0.71	0.59	1
0.75	0.88	0.84
0.5	0.84	0.75
0.9	0.5	1
0.68	0.25	1
0.75	0.84	0.54
0.75	1	1
0.5	0.67	0.84
1	0.57	0.42
0.63	0.25	0.34
0.38	0.71	0.5
0.45	0.75	1
0.84	0.84	0.84
0.9	0.75	0.88
0.55	0.75	0.42
0.55	0.59	1
0.54	0.34	0.63
0.75	1	1
0.54	0.34	0.42
0.84	0.8	1
1	0.75	0.8
0.84	0.9	0.5
0.5	0.75	0.67
0.92	1	1
0.13	0	0.63
1	0.84	0.9
0.88	0.5	0.5
0.13	0.13	0.34
0.63	0.34	0.75
0.84	0.34	1
0.88	0.9	0.59
0.88	1	0.88
0.5	1	0.42
0.5	0.5	0.34
0.92	0.5	1
0.75	0.71	0.88
0.5	1	0.74
0.67	1	1
0.7	0.5	1
0.88	1	1
0.75	0.5	0.34
0.67	0.9	1
1	0.67	0.88
0.67	0.84	0.88
0.57	0.5	1
0.84	0.4	0.84
0.5	0.84	0.5
